# Supplementary material for: Liquid-liquid phase separation throws novel insights into treatment strategies for skin cutaneous melanoma
Source: BMC Cancer. 2023 May 1;23:388. doi: 10.1186/s12885-023-10847-w (PMC10150491; doi:10.1186/s12885-023-10847-w)
Supplement: Supplementary file 1 — Additional file 1. [file 12885_2023_10847_MOESM1_ESM.zip]

Archive with 13 entries (12 files):
- Supplementary file/
- Supplementary file/.DS_Store
- __MACOSX/Supplementary file/._.DS_Store
- Supplementary file/Table S4.docx
- __MACOSX/Supplementary file/._Table S4.docx
- Supplementary file/Table S3.docx
- __MACOSX/Supplementary file/._Table S3.docx
- Supplementary file/Supplementary Figures.docx
- __MACOSX/Supplementary file/._Supplementary Figures.docx
- Supplementary file/Table S2.docx
- __MACOSX/Supplementary file/._Table S2.docx
- Supplementary file/Table S1.docx
- __MACOSX/Supplementary file/._Table S1.docx
